# Supplementary material for: Measuring novice-expert sense of place for a far-away place: Implications for geoscience instruction
Source: PLoS One. 2023 Oct 26;18(10):e0293003. doi: 10.1371/journal.pone.0293003 (PMC10602358; doi:10.1371/journal.pone.0293003)
Supplement: S1 File — (XLSX) [file pone.0293003.s001.xlsx]

## Sheet: Novice Data
Question	Question	Question	Question	Question	Question	Question	Word	Word	Word	Word	Word	Word	Word	Word	First word					Second word					Third word					Fourth word					Fifth word					Sixth word					Seventh word
Consent	Which of the following best describes you? Check all that apply:-Selected Choice	Which of the following best describes you? Check all that apply:-Other relationship to Greenland (please describe):-Text	In no more than two sentences, how do you personally feel about Greenland?	What is your age?	What is your profession?	What words would you use to describe Greenland?	First	Second	Third	Fourth	Fifth	Siixth	Seventh	Eights	NRC-Valence	NRC_Arousal	NRC_Dominance	Positive	Negative	NRC-Valence	NRC_Arousal	NRC_Dominance	Positive	Negative	NRC-Valence	NRC_Arousal	NRC_Dominance	Positive	Negative	NRC-Valence	NRC_Arousal	NRC_Dominance	Positive	Negative	NRC-Valence	NRC_Arousal	NRC_Dominance	Positive	Negative	NRC-Valence	NRC_Arousal	NRC_Dominance	Positive	Negative	NRC-Valence	NRC_Arousal	NRC_Dominance	Positive	Negative
Yes	HaveneverbeentoGreenland		seemslikeacoolplace,notsureifi’dgooutofmywaytovisittho	<20yearsold	student	iceyandbeautiful	icy	beautiful							0.684	0.375	0.345	0	0	0.875	0.614	0.648	1	0
Yes	HaveneverbeentoGreenland		Ithinkitisprobablyaniceplace.Iwouldliketovisitsometime.	<20yearsold	student	cold	cold	large							0.398	0.538	0.348	0	1	0.704	0.565	0.736	0	0
Yes	HaveneverbeentoGreenland		Idon'tfeelanythingtowardsGreenlandnordoIevenknowwhatgoesoninGreenland	20-29	Deliverydriver	Country	country	Island	Icy						0.698	0.394	0.693	0	0	0.745	0.347	0.432	0	0	0.684	0.375	0.345	0	0
Yes	HaveneverbeentoGreenland		Idon'thaveastrongfeelingeitherway,IthinkGreenlandisabeautifulplacefrompicturesbutnotmuchelse.	20-29	Student	Unintruded	Unintruded	natural	secluded											0.854	0.118	0.481			0.357	0.265	0.24	0	1
Yes	HaveneverbeentoGreenland		Auniqueecosystem,importantasapolarregion,storingcarbonandsuch.	30-39	UrbanFarmer	Greenlandisthereal'ice"land	ice								0.44	0.265	0.219	0	0
Yes	HaveneverbeentoGreenland		Ifeellikeit'sabeautifulplacethathasmuchtoofferinregardstoscience.It'saplacetostudyandtomarvel,aslongastheweatherbehaves.	20-29	Student	Abeautifullandscapewithalonghistoryofvolcanismthathasleadtomanyscientificquestions.It'saplaceI'dlovetogo.	beautiful	landscape	scientific	love	volcano	history	question	place	0.875	0.614	0.648	1	0	0.719	0.176	0.423	0	0	0.653	0.51	0.836	1	0	1	0.519	0.673	1	0	0.24	0.844	0.787	0	1	0.729	0.382	0.754	0	0	0.51	0.41	0.509	1	0
Yes	HaveneverbeentoGreenland		Idon'tknowmuchaboutGreenland,butIknowthattherearemanydifferentresearchstudiestakingplaceallacrossthecountryandthatitiscoveredinalargesheetofice.	<20yearsold	Student	Icy	Icy	Large	unknown						0.684	0.375	0.345	0	0	0.704	0.565	0.736	0	0	0.357	0.45	0.204	0	1
Yes	HaveneverbeentoGreenland		Ithinkit'salovelycountrywithgreatpeoplebutisbeing"destroyed"duetohumanactionsaroundtheworld.	<20yearsold	Student	Cold	Cold	beautiful	endangered						0.398	0.538	0.348	0	1	0.875	0.614	0.648	1	0	0.083	0.885	0.43	0	1
Yes	HaveneverbeentoGreenland		Greenlandisavalubleassetforscientificandpolarresearch.Alsothatitisaverycoldandremotelocationthatoffersuntouchedbeauty.	20-29	Student	Remote	Remote	natural	beauty	polar					0.458	0.333	0.477	0	0	0.854	0.118	0.481			0.842	0.6	0.644	1	0	0.468	0.261	0.5	0	0
Yes	HaveneverbeentoGreenland		Nofeelingsatall,justneutral.IknowthatIcelandisgreenandGreenlandisicy.	70+	retired	icy	icy	cold	barren						0.684	0.375	0.345	0	0	0.398	0.538	0.348	0	1	0.173	0.373	0.221	0	1
Yes	HaveneverbeentoGreenland		Idon'treallyknowmuchaboutGreenland.ButIthinkit'sacuteplace.	<20yearsold	Student	Icy	Icy								0.684	0.375	0.345	0	0
Yes	HaveneverbeentoGreenland		IhaveneverbeentoGreenland.	<20yearsold	Student	IhaveneverbeentoGreenland.
Yes	HaveneverbeentoGreenland		Ihavenofeelingstowardsgreenland	<20yearsold	Student	Desolate	Desolate								0.104	0.32	0.228
Yes	HaveneverbeentoGreenland		visitingistowardsthetopofmybucketlist.it’sbeautifulanddemonstrateswhyilovenature.	<20yearsold	collegest	exoticandbeautifulnaturescenes	exotic	beautiful	nature	scene					0.84	0.711	0.727	1	0	0.875	0.614	0.648	1	0	0.857	0.184	0.643	0	0	0.57	0.34	0.578	0	0
Yes	HaveneverbeentoGreenland		WhileIhaveneverbeenthere,fromwhatIknowGreenlandisaverybeautifulplace,onesomeofwhichishabitable.IthinkthereareveryfewissueswithGreenland	<20yearsold	Student	Naturallybeautiful	Naturally	beautiful	cold	ecological	icy				0.854	0.276	0.549	0	0	0.875	0.614	0.648	1	0	0.398	0.538	0.348	0	1	0.885	0.29	0.607			0.684	0.375	0.345	0	0
Yes	HaveneverbeentoGreenland		Idon'thavemuchofanopiniononit,allIknowisthatitsnameshouldbeswitchedwithIceland	<20yearsold	Student	Icy	Icy	Sparse	cold						0.684	0.375	0.345	0	0	0.24	0.367	0.209	0	0	0.398	0.538	0.348	0	1
Yes	HaveneverbeentoGreenland		Ihaveneverbeentogreenland,butithinkitwouldbeaniceplace.	<20yearsold	CNA	Cold	Cold	icy	island						0.398	0.538	0.348	0	1	0.684	0.375	0.345	0	0	0.745	0.347	0.432	0	0
Yes	HaveneverbeentoGreenland		IhavenopersonalfeelingsonGreenland,butImightliketovisitsomeday?	<20yearsold	Student	Verycold?Idon’tknowmuchaboutitandIcouldbewrongbutthename‘Iceland’suiteditmore	cold								0.398	0.538	0.348	0	1
Yes	HaveneverbeentoGreenland		IhaveneverbeentoGreenlandbutitlookslikeaprettyplacetotravelto,andissomewhereI’dliketovisiteventually.	<20yearsold	N/A	Cold	Cold	whale	fishing	glacier	wildlife	big			0.398	0.538	0.348	0	1	0.582	0.398	0.509	0	0	0.677	0.283	0.405	0	0	0.573	0.396	0.554	0	0	0.656	0.53	0.561			0.802	0.588	0.812	0	0
Yes	HaveneverbeentoGreenland		Don’treallyknowmuchaboutit?Ibelievethattherearesomeglobalwarmingissuestherethough.	<20yearsold	Student	icy	icy								0.684	0.375	0.345	0	0
Yes	HaveneverbeentoGreenland		AlthoughIhaveneverbeentoGreenland,Ilovesparse,arcticenvironmentsandIthinkitwouldbeincrediblyinterestingtovisitGreenland,especiallytoseehowthewildlifeadaptstothecold,harshenvironment.However,IwouldnotwanttoliveinGreenland,asIhaveheardthatthetownsareveryisolatedanditsresidentsexperiencehigherlevelsofdepression,especiallyduringthedarkwinter.	<20yearsold	UndergraduateBiomedicalEngineer	Cold	Cold	rural	icy	colorful	sparse	town			0.398	0.538	0.348	0	1	0.562	0.245	0.408	0	0	0.684	0.375	0.345	0	0	0.85	0.52	0.519			0.24	0.367	0.209	0	0	0.551	0.299	0.627	0	0
Yes	HaveneverbeentoGreenland		Seemslikeabeautifulcountrywithlotsofuntouchedspectacle.Iwouldliketolearnmoreaboutthehistoryandculture.	<20yearsold	Student	Cold	Cold								0.398	0.538	0.348	0	1
Yes	HaveneverbeentoGreenland		Ifeelitwillbeafunplace	30-39	ComputerScience	Greenland	Greenland
Yes	HaveneverbeentoGreenland		IhavenofeelingsaboutGreenland,althoughIthinkit'sfunnythatIcelandismoregreen,andGreenlandismoreicy.	<20yearsold	Student	Icy	Icy	snowy	white						0.684	0.375	0.345	0	0	0.656	0.304	0.357	0	0				1	0
Yes	HaveneverbeentoGreenland		Iwouldlovetovisit.Iwanttotraveltheworld,however,Ihavenottravelledmuchinmylife.	<20yearsold	Full-TimeCollegeStudent	Ihaveheardthatit'sicy?I'mnottoosure.	icy								0.684	0.375	0.345	0	0
Yes	HaveneverbeentoGreenland		Idon’treallyhavefeelingsforit.Idon’tknowanythingaboutit.	<20yearsold	Student	Verycoldandlarge.	cold	large							0.398	0.538	0.348	0	1	0.704	0.565	0.736	0	0
Yes	HaveneverbeentoGreenland		IhavenofeelingsfororagainstGreenland.Ifeelliketheyarerelativelyunproblematic.	<20yearsold	Student	Cold	Cold	ice	remote						0.398	0.538	0.348	0	1	0.44	0.265	0.219	0	0	0.458	0.333	0.477	0	0
Yes	HaveneverbeentoGreenland		IfeelindifferenttowardsGreenlandbecauseIdonotknowmuchaboutit.	<20yearsold	UniversityStudent	Largestislandandextremelycold	large	island	extremely	cold					0.704	0.565	0.736	0	0	0.745	0.347	0.432	0	0	0.635	0.827	0.886	0	0	0.398	0.538	0.348	0	1
Yes	HaveneverbeentoGreenland		IpersonallyhaveneverbeentoGreenland,butIalwaysthinkthatitmustbeacoldandharshbutbeautifulcountry.TheonethingthatshocksmeisthatGreenlandhasthehighestsuiciderateofanycountry,soIpersonallyamkindofconfusedbyGreenland.	<20yearsold	student	cold	cold	scenic	mountain	sea	adventure				0.398	0.538	0.348	0	1	0.684	0.548	0.756	0	0	0.698	0.408	0.649	0	0	0.833	0.353	0.589	1	0	0.917	0.857	0.71	1	0
Yes	HaveneverbeentoGreenland		Noopinion.Idon’tknowenoughaboutit	20-29	Student	Cold	Cold	Ice	snowy	mountain	water				0.398	0.538	0.348	0	1	0.44	0.265	0.219	0	0	0.656	0.304	0.357	0	0	0.698	0.408	0.649	0	0	0.812	0.123	0.429	0	0
Yes	HaveneverbeentoGreenland		Idon’thaveanyopinionsbecauseofmylackofknowledgeofGreenland.	20-29	CollegeStudent	Cold	Cold								0.398	0.538	0.348	0	1
Yes	HaveneverbeentoGreenland		neverbeenthat,dontknowaboutit.learningaboutglaciersfindstheplaceveryintriguing.	<20yearsold	undergraduatestudent	icesheets	Glacier	cold	interesting						0.573	0.396	0.554	0	0	0.398	0.538	0.348	0	1	0.927	0.726	0.731	1	0
Yes	HaveneverbeentoGreenland		Ithinkit'sacoolcountryandI'dlovetovisititsomeday,butit'snothighonmylistofplacestotravel.	<20yearsold	Student	IknowthatGreenlandisalargelandmassandisanarcticarea.WhenIthinkofGreenland	large	Arctic	ice						0.704	0.565	0.736	0	0	0.615	0.352	0.546	0	0	0.44	0.265	0.219	0	0
Yes	HaveneverbeentoGreenland		Idon'treallyhaveacertainfeelingtowardsit.It'sjustanothercountry.	<20yearsold	collegestudent	cold	cold	arctic							0.398	0.538	0.348	0	1	0.615	0.352	0.546	0	0
Yes	HaveneverbeentoGreenland		Itseemslikeareallycoolplace	20-29	Student	Green	Green	Land	glacier	rock					0.63	0.306	0.333	1	0	0.582	0.26	0.616	1	0	0.573	0.396	0.554	0	0	0.623	0.236	0.557	1	0
Yes	HaveneverbeentoGreenland		Ipersonallythinkitisafascinatinganduniqueplace,probablygoodforsomescientificresearch.However,itwouldbegoodformetolearnmoreaboutGreenland.	<20yearsold	Iamadentalassistantinanendodonticpracticeandworkasasummercampcounseloroverthesummer.	AverylargeislandlocatedtothenortheastofCanada.Veryicy	large	island	icy	amazing	place				0.704	0.565	0.736	0	0	0.745	0.347	0.432	0	0	0.684	0.375	0.345	0	0	0.906	0.837	0.849			0.573	0.261	0.398	0	0
Yes	HaveneverbeentoGreenland		neutralaboutGreenland,haven'tdislikedorlikeditwhenitcomestomind.	<20yearsold	currentlyattendingschoolattheuniversityofcoloradoboulder.	coldandicy.	cold	icy							0.398	0.538	0.348	0	1	0.684	0.375	0.345	0	0
Yes	HaveneverbeentoGreenland		IamindifferenttoGreenlandandfromthephotosofthecountrythatIhaveseen,itisabeautifulplace.However,IthinkthatGreenlandisaplacewherewecanlargelyseetheeffectsofglobalwarming.	<20yearsold	Student	Island	Island	melting	glacier						0.745	0.347	0.432	0	0	0.592	0.47	0.538	0	0	0.573	0.396	0.554	0	0
Yes	HaveneverbeentoGreenland		Ithinkit’ssuperinterestingandbeautiful	20-29	student	cold	cold	research	ice	proxy					0.398	0.538	0.348	0	1	0.633	0.663	0.741	0	0	0.44	0.265	0.219	0	0	0.521	0.408	0.52	0	0
Yes	HaveneverbeentoGreenland		Idon’thavemanythoughtsaboutGreenland.IfeelsimilarlyofitasIdotherestofthearcticandoftheantarctic.	<20yearsold	Student	Cold	Cold	isolate	sparse						0.398	0.538	0.348	0	1	0.235	0.422	0.336	0	0	0.24	0.367	0.209	0	0
Yes	HaveneverbeentoGreenland		Greenlandisacoolplacewithverylittlepeople.	<20yearsold	Student	Coldandempty	Cold	empty							0.398	0.538	0.348	0	1	0.188	0.183	0.081	0	0
Yes	HaveneverbeentoGreenland		Idon'treallylikethecoldbutIwouldlovetoexploreGreenland.	<20yearsold	Collegestudent	IwoulddescribeGreenlandasverycoldandalwayscoveredinsnow.	cold	snow							0.398	0.538	0.348	0	1	0.667	0.363	0.309	0	0
Yes	HaveneverbeentoGreenland			20-29	student	pretty	pretty								0.875	0.516	0.561	1	0
Yes	HaveneverbeentoGreenland		HonestlyiveneverthoughtaboutgoingtoGreenlandoraboutitingeneralotherthangeographypurposes.	<20yearsold	student,lifeguard	icyandbig	icy	big							0.684	0.375	0.345	0	0	0.802	0.588	0.812	0	0
Yes	HaveneverbeentoGreenland		IhavealwayswantedtotraveltoGreenlandwithmygirlfriendbecauseitisaplaceshehasalwayswantedtogoandphotograph.	<20yearsold	Student	Icy	Icy	big	beautiful						0.684	0.375	0.345	0	0	0.802	0.588	0.812	0	0	0.875	0.614	0.648	1	0
Yes	HaveneverbeentoGreenland		IpersonallydonotknowalotaboutGreenland.Ihaveheardthatclimatechangeisaffectingitalot,andIthinkthereshouldbemoreawarenessaboutit.	<20yearsold	collegestudent	Icy	Icy	cold	island						0.684	0.375	0.345	0	0	0.398	0.538	0.348	0	1	0.745	0.347	0.432	0	0
Yes	HaveneverbeentoGreenland		Idon'thaveanystrongfeelingsaboutit.It'sjustneutral.	20-29	student	big	big	cool	cold	sparse					0.802	0.588	0.812	0	0	0.885	0.54	0.781	1	0	0.398	0.538	0.348	0	1	0.24	0.367	0.209	0	0
Yes	HaveneverbeentoGreenland		Idon'tfeelmuchaboutgreenlandbecauseIdon'tknowmuchabouttheenvironment/culture.	<20yearsold	Bakeryworker	Historical	Historical	pretty							0.653	0.357	0.833			0.875	0.516	0.561	1	0
Yes	HaveneverbeentoGreenland		IfeellikeGreenlandisacoolplacethatIwouldlovetovisitbutwouldprobablyneverlive.	20-29	Student	cold	cold	icy	remote						0.398	0.538	0.348	0	1	0.684	0.375	0.345	0	0	0.458	0.333	0.477	0	0
Yes	HaveneverbeentoGreenland		IfeelindifferenttowardsGreenland.Iamnotsurewhatkindofcivilizationgoesonoverthere.	<20yearsold	Iamstudent	Itisdefinitelynotgreenoverthere.VeryicyinGreenland	icy								0.684	0.375	0.345	0	0
Yes	HaveneverbeentoGreenland		GreenlandseemsveryprettyandaplacethatIwouldlovetovisit.	<20yearsold	student	Greenlandisalargeislandthatisicy.	large	island	icy						0.704	0.565	0.736	0	0	0.745	0.347	0.432	0	0	0.684	0.375	0.345	0	0
Yes	HaveneverbeentoGreenland		IhaveneverbeentoGreenlandbutIwouldnotbeupsetifIdidvisitoneday.Ithinkthateventhoughitiscoldandsnowyitcouldbeaveryfunplacetovisit.	<20yearsold	Fulltimestudent	Cold	Cold	remote	big						0.398	0.538	0.348	0	1	0.458	0.333	0.477	0	0	0.802	0.588	0.812	0	0
Yes	HaveneverbeentoGreenland		Ithinkit’safakeisland.Neverbeenthereorheardofanyonewhohas.	<20yearsold	Student	Island	Island	big							0.745	0.347	0.432	0	0	0.802	0.588	0.812	0	0
Yes	HaveneverbeentoGreenland		ImeanitseemscoolbutlesscoolthanIceland?	<20yearsold	Student	GreenbutnotactuallybecausetheVikings	viking								0.541	0.755	0.605	0	0
Yes	HaveneverbeentoGreenland		Itseemslikeaninterestingplacetovisit;I’dprobablyprefertogotoIceland.Iwouldbesadifitdisappearedoutofnowhere.	<20yearsold	Student	Icey	Icy	pretty	northern	weird	Viking	daylight			0.684	0.375	0.345	0	0	0.875	0.516	0.561	1	0	0.57	0.34	0.472			0.26	0.66	0.402	0	1	0.541	0.755	0.605	0	0	0.865	0.42	0.545
Yes	HaveneverbeentoGreenland		Ihaveneverbeenordon'tknowanyonewhohasbeen,soIknowknowmuchaboutit.IjustthinkofIasempty,coldandicy.	<20yearsold	Fulltimestudent	iceandcold	ice	cold							0.44	0.265	0.219	0	0	0.398	0.538	0.348	0	1
Yes	HaveneverbeentoGreenland		IwishicouldgotoGreenland.Itmustbeprotectedandithassomuchrichness.	<20yearsold	Aerospaceengineeringstudent	Beautiful	Beautiful	important	natural	special	awesome	lovely	serene		0.875	0.614	0.648	1	0	0.827	0.63	0.836	1	0	0.854	0.118	0.481			0.844	0.602	0.73	1	0	0.98	0.897	0.891			0.917	0.456	0.741	1	0	0.802	0.132	0.37	0	1
Yes	HaveneverbeentoGreenland		Idon’tknowtoomuchaboutGreenlandbutIknowbasedonthenameofitpeopleassumeitisallgreen.	<20yearsold	student	ice	ice	cold							0.44	0.265	0.219	0	0	0.398	0.538	0.348	0	1
Yes	HaveneverbeentoGreenland		Idon'tknowthatmuchaboutGreenland,butI'vehearditisagooddestinationfortravelandvacation.IwouldbeinterestedinvisitingGreenlandinthefuture.	<20yearsold	Collegestudent,pharmacyintern	Cold	Cold	arctic	tourist	destination					0.398	0.538	0.348	0	1	0.615	0.352	0.546	0	0	0.745	0.48	0.43	0	0	0.708	0.471	0.637	1	0
Yes	HaveneverbeentoGreenland		Ithinkit'sabeautifulcountry!Verypeaceful	<20yearsold	Collegestudent	Fullofnature	nature								0.857	0.184	0.643	0	0
Yes	HaveneverbeentoGreenland		Notsure,neverbeen	<20yearsold	collegestudent	Cold	Cold								0.398	0.538	0.348	0	1
Yes	HaveneverbeentoGreenland		Ifeellikeitwouldbeagreatplacetovisit,becauseofhowuniquethegeographyis.	<20yearsold	CollegeStudent	Cold	Cold	beautiful	wild						0.398	0.538	0.348	0	1	0.875	0.614	0.648	1	0	0.312	0.922	0.75	0	1
Yes	HaveneverbeentoGreenland		Iwouldlovetovisit.Don’tknowmuchotherthanit’sbyIceland.	<20yearsold	Student	Cold	Cold								0.398	0.538	0.348	0	1
Yes	HaveneverbeentoGreenland		Ithinkitcouldbeafunplacetotraveltointhefuture.Itseemsrathercoldandfarthoughwithnotmuchtodothere.	<20yearsold	Collegestudent	Icy	Icy	isolated	cold						0.684	0.375	0.345	0	0	0.221	0.356	0.255	0	1	0.398	0.538	0.348	0	1
Yes	HaveneverbeentoGreenland		It'sonmybucketlistofplacestovisitbeforeIdie.Incrediblegeology.	30-39	WasapetroleumgeologistbeforeCovid.ReturnedtoschoolduringCOVIDtofinishdegreeandpossiblypursuehigherdegrees.	Ice.ContinentalGlaciers.Melting.CaledonianOrogeny.SkaergaardLMI.EriktheRed.	Ice	continental	glacier						0.44	0.265	0.219	0	0	0.486	0.35	0.755	0	0	0.573	0.396	0.554	0	0
Yes	HaveneverbeentoGreenland		Ifeellikeit’sawonderfulplacetovisit,ithasmanynaturallybeautifulplacestovisit.	<20yearsold	Student	White	White	snowy	icy									1	0	0.656	0.304	0.357	0	0	0.684	0.375	0.345	0	0
Yes	HaveneverbeentoGreenland		Greenlandisastunningplace.Iwouldlovetogo	20-29	Collegestudent	Beautiful	Beautiful	hiking							0.875	0.614	0.648	1	0	0.82	0.843	0.67
Yes	HaveneverbeentoGreenland		IhavenopersonalconnectiontoGreenland,Idon'tthinkIwouldmindvisitingtherethough.	<20yearsold	Idon'thaveoneyet	NortheastofwhereIlive	north								0.531	0.255	0.45
Yes	HaveneverbeentoGreenland		Iwouldliketovisit.Itlookscool.	20-29	Student	Pretty	Pretty	green							0.875	0.516	0.561	1	0	0.63	0.306	0.333	1	0
Yes	HaveneverbeentoGreenland		Idon'tknowmuchaboutGreenlandandhavenoconnectionthere.Itseemslikeacoldanduninhabitableplace.	30-39	CaseManager/CircusPerformer/GeologyStudent	Cold	Cold	Misnamed	Icy	snow					0.398	0.538	0.348	0	1						0.684	0.375	0.345	0	0	0.667	0.363	0.309	0	0
Yes	HaveneverbeentoGreenland		IpersonallyfeellikeGreenlandisaverynice,desolatepartoftheworld.Idon'tenvisionthatthere'sprobablymuchsocietythereotherthansmallfishingtownsandresearchfacilities;Itsoundspeaceful.	<20yearsold	StudentofEnvironmentalStudiesandMusicComposition	Snowy	Snowy	Icy	sparse	northern	dutch	desolate	remote		0.656	0.304	0.357	0	0	0.684	0.375	0.345	0	0	0.24	0.367	0.209	0	0	0.57	0.34	0.472								0.104	0.32	0.228			0.458	0.333	0.477	0	0
Yes	HaveneverbeentoGreenland		IhaveneverbeentoGreenland,Ihavealwayswantedtovisitbutnevergottenthechance.IamworriedthatinthefuturewithClimateChangetheremaybeapossibilityofGreenlandtobesubmergedintheocean.Iwouldliketoexperiencethisplacebeforethathappens.	<20yearsold	Student	Biodiversity	Biodiversity	Interesting	Small	underdeveloped										0.927	0.726	0.731	1	0	0.542	0.205	0.12	0	1
Yes	HaveneverbeentoGreenland		Ireallywanttogotheresomeday,Ithinkit’sbeautifulandit’sreallysadthatalltheiceismelting.	20-29	Student	North	North	glacier	melting	cold	Atlantic				0.531	0.255	0.45			0.573	0.396	0.554	0	0	0.592	0.47	0.538	0	0	0.398	0.538	0.348	0	1
Yes	HaveneverbeentoGreenland		Seemschill,itsprobablyreallypretty.	20-29	Student	Icy	Icy	snowy	cold	pretty					0.684	0.375	0.345	0	0	0.656	0.304	0.357	0	0	0.398	0.538	0.348	0	1	0.875	0.516	0.561	1	0
Yes	HaveneverbeentoGreenland		Interestingandwouldlovetogothere.Alsoaplacewhereactionisneededtoslowtheeffectsofclimatechange.	20-29	Student	icy	icy	cold							0.684	0.375	0.345	0	0	0.398	0.538	0.348	0	1
Yes	HaveneverbeentoGreenland		Greenlandseemslikeabeautiful,frozenparadise.Iwouldlovetovisittoseethebeachesandmountainsandincrediblelandscapes.	20-29	student	icy	icy								0.684	0.375	0.345	0	0
Yes	HaveneverbeentoGreenland		IwouldlovetovisitGreenlandtodive.I'dliketoexperienceaninteractionwithGreenlandsharks.	20-29	Student&barista	BeautifulandicierthanIceland	Beautiful	icy							0.875	0.614	0.648	1	0	0.684	0.375	0.345	0	0
Yes	HaveneverbeentoGreenland		GreenlandhasalwaysbeenaplacethatIwouldlovetovisitandexplore.Theecosystems,geologicformations,andcitiestherehavedrawnmeinandtrulyfascinateme.	<20yearsold	Student	Natural	Natural	beautiful	fascinating						0.854	0.118	0.481			0.875	0.614	0.648	1	0	0.979	0.817	0.784	1	0
Yes	HaveneverbeentoGreenland		IwouldliketovisitGreenlandsomeday.	<20yearsold	Student	Barren	Barren	harsh	beautiful						0.173	0.373	0.221	0	1	0.25	0.65	0.623			0.875	0.614	0.648	1	0
Yes	HaveneverbeentoGreenland		Ithinkitislovelyandwouldlovetovisitsomeday.	<20yearsold	Self-employed	Cold	Cold	northern	interesting	vast	empty				0.398	0.538	0.348	0	1	0.57	0.34	0.472			0.927	0.726	0.731	1	0	0.52	0.535	0.545	0	0	0.188	0.183	0.081	0	0
Yes	HaveneverbeentoGreenland		AplacewhereIwouldliketogotobutnotaplaceIwouldwanttospendalotoftimein.	20-29	student	cold	cold								0.398	0.538	0.348	0	1
Yes	HaveneverbeentoGreenland		I'mnotawareoreducatedenoughaboutthecultureorlocationtohaveaneducatedopinion.	20-29	Student	Icy	Icy	cold							0.684	0.375	0.345	0	0	0.398	0.538	0.348	0	1
Yes	HaveneverbeentoGreenland		IfeelindifferentbecauseIdon'tknowit.	20-29	Student	Ihaveneverbeen.
Yes	HaveneverbeentoGreenland		IfeellikeaclimbingtriporresearchtriptoGreenlandwouldbeagreatadventuretogoon.However,IamnotsurehowlikelyitisthatIwillbeabletogoanytimesoon.	<20yearsold	Full-timestudent	Beautiful	Beautiful	scenic	cold						0.875	0.614	0.648	1	0	0.684	0.548	0.756	0	0	0.398	0.538	0.348	0	1
Yes	HaveneverbeentoGreenland		It’ssomewhereIhavealwayswantedtovisit,butdon’twanttoleaveafootprinton	<20yearsold	Student	Beautiful	Beautiful	bountiful	untouched						0.875	0.614	0.648	1	0	0.854	0.596	0.759	1	0	0.531	0.276	0.6	0	0
Yes	HaveneverbeentoGreenland		IhavelittlepersonalconnectiontoGreenland.IhaveneverbeentoitbutI’dlovetovisitsometime.	<20yearsold	Student	Ice	Ice	barren	few	people					0.44	0.265	0.219	0	0	0.173	0.373	0.221	0	1						0.604	0.4	0.5	0	0
Yes	HaveneverbeentoGreenland		Idon'thaveanystrongfeelingsaboutGreenland.Iknowthatithasalotoflandicethatcouldcontributetorisingsealevels	20-29	student	large	large	sparse	icy						0.704	0.565	0.736	0	0	0.24	0.367	0.209	0	0	0.684	0.375	0.345	0	0
Yes	HaveneverbeentoGreenland		IamveryconcernedaboutthemeltingoftheGreenlandicesheet.IamnotincrediblyculturallyinterestedinGreenland.	<20yearsold	Student	Cold	Cold	land	glacier	melting					0.398	0.538	0.348	0	1	0.582	0.26	0.616	1	0	0.573	0.396	0.554	0	0	0.592	0.47	0.538	0	0
Yes	HaveneverbeentoGreenland			20-29	Student	Icy	Icy								0.684	0.375	0.345	0	0
Yes	HaveneverbeentoGreenland		IcouldnotcarelessaboutGreenland	20-29	USnavy/fulltimestudent	Cold	Cold	mountainous	island						0.398	0.538	0.348	0	1	0.635	0.519	0.612	0	0	0.745	0.347	0.432	0	0
Yes	HaveneverbeentoGreenland		IthinkIwouldliketovisit.	20-29	Student	Cold	Cold								0.398	0.538	0.348	0	1
Yes	HaveneverbeentoGreenland		Ihaveactuallywantedtovisitforsometime.ThearcticisaveryinterestingplacethatIwouldlovetosee.	20-29	Student,military	Intriguing	Intriguing	cold	appealing						0.422	0.713	0.462	0	0	0.398	0.538	0.348	0	1
Yes	HaveneverbeentoGreenland		Iwouldliketovisit.I’veseenpicturesanditisbeautiful	<20yearsold	Student	Ice	Ice								0.44	0.265	0.219	0	0
Yes	HaveneverbeentoGreenland		prettypostive	<20yearsold	Student	Theoppositeofgreen	ice	big							0.44	0.265	0.219	0	0	0.802	0.588	0.812	0	0
Yes	HaveneverbeentoGreenland		noopinion	<20yearsold	student	pretty	pretty								0.875	0.516	0.561	1	0
Yes	HaveneverbeentoGreenland		Ithinkitisabeautifulcountrythatziwouldlovetovisit.Coldbutgorgeous.	20-29	StudentinAstrophysics	Beautiful	Beautiful	pristine	untouched	nature					0.875	0.614	0.648	1	0	0.65	0.363	0.625	1	0	0.531	0.276	0.6	0	0	0.857	0.184	0.643	0	0
Yes	HaveneverbeentoGreenland		IthinkGreenlandisacoolplaceandI’dlovetovisitoneday.	<20yearsold	StudentandEMT	Northern	Northern	Cold	Icy						0.57	0.34	0.472			0.398	0.538	0.348	0	1	0.684	0.375	0.345	0	0
Yes	HaveneverbeentoGreenland		I’veneverbeen,butitsoundslikeacoolplacetoexplore.	20-29	Student	Ice	Ice								0.44	0.265	0.219	0	0
Yes	HaveneverbeentoGreenland		IthinkthatGreenlandwouldbeabeautifulplacetovisit.It'ssovastandmostlyuntouchedwhichIthinkisamazing.	<20yearsold	StudentatCUBoulderstudyingastrophysics	Cold	Cold	remote	beautiful						0.398	0.538	0.348	0	1	0.458	0.333	0.477	0	0	0.875	0.614	0.648	1	0
Yes	HaveneverbeentoGreenland		Idon'tknowmuchaboutGreenland,butIfeellikeitwouldbeacoolplacetovisitandexplore.	<20yearsold	Student	Coldandicy	Cold	icy							0.398	0.538	0.348	0	1	0.684	0.375	0.345	0	0
Yes	HaveneverbeentoGreenland		Ilikeitbecauseitseemssuperremoteandpretty.GreenlandneedstobeprotectedbecauseitisoneofthetellsthatourEarthhasbeenimpactedbyhumancausedclimatechange.	<20yearsold	IamstudyingBusinessFinanceandEnvironmentalStudies.	Itisamassiveland(notatechnicalcontinent)thathasbeencoverediniceinthepast.Itismostlikelyatundraclimateandnotalotofpeoplelivethere.Thisiswherethevikingstoldpeopletheyhidetheirtreasures	massive	ice	tundra	climate	people	Viking			0.569	0.66	0.75	0	0	0.44	0.265	0.219	0	0						0.635	0.24	0.483	0	0	0.604	0.4	0.5	0	0	0.541	0.755	0.605	0	0
Yes	HaveneverbeentoGreenland		IpersonallyfeelasthoughGreenlandisanimportanticeformationfortheenvironmentsincemostofGreenlandiscovered.ThisfactmakesmeintriguedacademicallybyGreenlandbutnotmyfirstchoiceforvacation.	20-29	Student	Icy	Icy	large	melting	habitants					0.684	0.375	0.345	0	0	0.704	0.565	0.736	0	0	0.592	0.47	0.538	0	0
Yes	HaveneverbeentoGreenland		Seemstobeagoodplaceforscientificresearch	30-39	Manager	Ice	Ice								0.44	0.265	0.219	0	0
Yes	HaveneverbeentoGreenland		Ithinkitisacoolplacethatwouldbebeneficialtovisitinordertobemoreconnectedtheearth.	20-29	Student	Nature.Ice.Permafrost.Cool	Nature	Ice	Permafrost	Cool					0.857	0.184	0.643	0	0	0.44	0.265	0.219	0	0						0.885	0.54	0.781	1	0
Yes	HaveneverbeentoGreenland		IwouldlovetovisitGreenlandandIbelieveitisabeautifulplace.	<20yearsold	Student	Beautiful	Beautiful	nature							0.875	0.614	0.648	1	0	0.857	0.184	0.643	0	0
Yes	HaveneverbeentoGreenland		IfeelthatGreenlandisanimportantplaceanddeservestobetakencareofandtreatedsustainably.	<20yearsold	student	Greenlandisactuallyprettycoldandicy	Cold	Icy							0.398	0.538	0.348	0	1	0.684	0.375	0.345	0	0
Yes	HaveneverbeentoGreenland		Ipersonallyamfascinated,horrified,andsaddenedbyGreenland.Fascinatedbyitsintenseclimatesandgeography,horrifiedbyitsharshenvironment,andsaddenedbyitsperfectexampleofalandscapeweareactivelydestroying.	<20yearsold	Student,WildlifeRehabilitationIntern	Geographically	ice	continental	landmass	glacier	Denmark	Native	Population		0.44	0.265	0.219	0	0	0.486	0.35	0.755	0	0						0.573	0.396	0.554	0	0						0.635	0.422	0.71	0	0	0.615	0.423	0.667	1	0
Yes	HaveneverbeentoGreenland		IhaveonlyseenGreenlandinamovie,butitissomewhereIwanttovisitbecauseitseemsveryinterestingandpretty.	20-29	Student	Ice	Ice	pretty	volcano						0.44	0.265	0.219	0	0	0.875	0.516	0.561	1	0	0.24	0.844	0.787	0	1
Yes	HaveneverbeentoGreenland		havenostrongfeelingstowardsGreenlandbutIwouldlovetovisitsomeday	<20yearsold	Student	Itisicy	icy								0.684	0.375	0.345	0	0
Yes	HaveneverbeentoGreenland		IhavenoparticularfeelingstowardsGreenland.IreallyonlyknowaboutGreenlandinrelationtoIceland	20-29	Student	Cold	Cold	northern							0.398	0.538	0.348	0	1	0.57	0.34	0.472
Yes	HaveneverbeentoGreenland		Ithinkit’sacold,beautifulplacewithalotofuntouchedland.	20-29	Student	Icy	Icy	cold							0.684	0.375	0.345	0	0	0.398	0.538	0.348	0	1
Yes	HaveneverbeentoGreenland		Idon’treallyfeelanythingaboutit.	20-29	Student	Pretty	Pretty								0.875	0.516	0.561	1	0
Yes	HaveneverbeentoGreenland		IthinkitiscriticaltounderstandingGreenlandinordertobetterunderstandtheeffectsofclimatechangeandhowwecanstopit.SincetheglaciersinGreenlandareretreating,itshowstheeffectsclimatechangeishavingonbiodiversity,theoceansnearby,andtheatmosphereaboveGreenland	20-29	ENVSandEBIOundergradmajoratCuBoulder	Icy	Icy	cold	dry	people					0.684	0.375	0.345	0	0	0.398	0.538	0.348	0	1	0.363	0.169	0.311	0	0	0.604	0.4	0.5	0	0
Yes	HaveneverbeentoGreenland		Someofthelastlandsuntouchedbycivilization.Endlessspreadingnearinfinitely.	20-29	Student	Vast	Vast	Cold	Wild						0.52	0.535	0.545	0	0	0.398	0.538	0.348	0	1	0.312	0.922	0.75	0	1
Yes	HaveneverbeentoGreenland		IfeelthatitwouldbeinterestingtovisitGreenland,asIknowverylittleaboutit.	<20yearsold	Student	cold	cold	northern	foreign						0.398	0.538	0.348	0	1	0.57	0.34	0.472			0.573	0.681	0.385	0	1
Yes	HaveneverbeentoGreenland		IhavenopersonalfeelingsaboutGreenland	20-29	Fulltimestudent	Coldruralisolated	cold	rural	isolated						0.398	0.538	0.348	0	1	0.562	0.245	0.408	0	0	0.221	0.356	0.255	0	1
Yes	HaveneverbeentoGreenland		IreallydonothaveanyopiniononGreenland.However,itlooksverybeautiful.	<20yearsold	Student	Beautiful	Beautiful	peaceful							0.875	0.614	0.648	1	0	0.867	0.108	0.569	1	0
Yes	HaveneverbeentoGreenland		Ibetit'sreallycoolthere.DoIhavetolearnanewlanguagetogetaroundthere?	20-29	Retailemployee	Ihearyoucanseethenorthernlightsthere
Yes	HaveneverbeentoGreenland		IthinkGreenlandseemslikeaprettycoolplaceandIwouldn'tmindvisitingtheresomeday.	20-29	Student	Greenlandisabigislandinthenorthatlantic	big	island	few	people	snow	ice			0.802	0.588	0.812	0	0	0.745	0.347	0.432	0	0						0.604	0.4	0.5	0	0	0.667	0.363	0.309	0	0	0.44	0.265	0.219	0	0
Yes	HaveneverbeentoGreenland		GreenlandseemslikeacoolplacethatI'dmaybeliketoonedayvisit.	<20yearsold	student	Mountains	Mountain	north	large	nature					0.698	0.408	0.649	0	0	0.531	0.255	0.45			0.704	0.565	0.736	0	0	0.857	0.184	0.643	0	0
Yes	HaveneverbeentoGreenland		Ithinkit'soneofthecoolestuntouchedwildernessesontheplanetandanythingthatcanbedoneshouldbedonetoprotect.	<20yearsold	student	cold	cold	icy	windy	polar	danish				0.398	0.538	0.348	0	1	0.684	0.375	0.345	0	0	0.33	0.541	0.528	0	0	0.468	0.261	0.5	0	0
Yes	HaveneverbeentoGreenland		Ithinkitsafascinatingarea,havedonealittleGISworkintheregionwhileinthemilitary.MostlyfocusedoncrisisresponseinAFRICA	20-29	StudentResearchAssistantII	Coldandprimedforstudy	Cold	study							0.398	0.538	0.348	0	1	0.653	0.361	0.768	1	0
Yes	HaveneverbeentoGreenland		IhavepersonallyneverthoughtmuchaboutGreenlandasitdoesnotseemlikeahugetraveldestination.Iwastaughtinschoolthatbasicallythenamewasusedsothatmorepeoplewouldbetrickedintomovingthere.	<20yearsold	Student	Notasgreenasthenamesuggests.Icy	icy	cold	life						0.684	0.375	0.345	0	0	0.398	0.538	0.348	0	1	0.918	0.615	0.824	0	0
Yes	HaveneverbeentoGreenland		IfeellikeGreenlandholdsunderstatedinimportancetowardreducingtheriseofsealevelsaswellasothereffectsofglobalwarming.Weshouldattempttopreservetheecosystemsitholdsaswellasthatoftherestoftheworld.	<20yearsold	Student/retailworker	Inicybeautifulplacethatisgreatlyaffectedbyglobalwarming.	icy	beautiful							0.684	0.375	0.345	0	0	0.875	0.614	0.648	1	0
Yes	HaveneverbeentoGreenland		Itseemslikeagreatplace.I’dliketovisit.	20-29	Student	Mountainous.Threatenedbyclimatechange.	Mountainous	threatened							0.635	0.519	0.612	0	0	0.052	0.928	0.354
Yes	HaveneverbeentoGreenland		Greenlandseemslikeacoolplace,butIdon'tknowmuchaboutit.	<20yearsold	student	cold	cold	icy	bare		population				0.398	0.538	0.348	0	1	0.684	0.375	0.345	0	0	0.333	0.717	0.296								0.615	0.423	0.667	1	0
Yes	HaveneverbeentoGreenland		ItseemslikeabeautifulplacethatIwouldlovetovisit,althoughatpresentknowlittleabout.	20-29	Student	Arctic	Arctic	cold	northern	isolated	population				0.615	0.352	0.546	0	0	0.398	0.538	0.348	0	1	0.57	0.34	0.472			0.221	0.356	0.255	0	1	0.615	0.423	0.667	1	0
Yes	HaveneverbeentoGreenland		Ithinkit'sbeautiful.Iknownothingaboutthepeople.	<20yearsold	Student,entrepeneur	Safe	Safe	Calm	Rustic	Clean	Natural	Cold			0.898	0.306	0.759	1	0	0.875	0.1	0.282	1	0	0.369	0.657	0.491	0	0	0.827	0.17	0.5	1	0	0.854	0.118	0.481			0.398	0.538	0.348	0	1
Yes	HaveneverbeentoGreenland		Ireallylikehowmenandwomenarepaidequally.Ithinkthatitisabeautifulcountrywithbreathtakinglandscapes.	<20yearsold	undergraduatestudents	Cold	Cold	equality	great	scenic	view	woman			0.398	0.538	0.348	0	1	0.898	0.305	0.716	1	0	0.958	0.665	0.81			0.684	0.548	0.756	0	0	0.896	0.292	0.555	0	0				0	0
Yes	HaveneverbeentoGreenland		Iwouldenjoyatripthere,itwouldberelaxing	<20yearsold	Student	Mostlyice	ice								0.44	0.265	0.219	0	0
Yes	HaveneverbeentoGreenland		Honestly,IvibewithGreenland.Haveneverbeen,butitseemslikeacoolplace.	<20yearsold	Barista	It'stheicyoneright?	icy								0.684	0.375	0.345	0	0
Yes	HaveneverbeentoGreenland		IthinkthatGreenlandisabeautifulnaturalsetting,andcouldbeanicegetawayfrommoredevelopedlife.	<20yearsold	Student	Rural	Rural	cold	rustic						0.562	0.245	0.408	0	0	0.398	0.538	0.348	0	1	0.369	0.657	0.491	0	0
Yes	HaveneverbeentoGreenland		IfeellikeGreenlandisperpetuallybeingpurchased.TheUnitedStatesrecentlytriedtobuyit,othercountrieshavetriedbuyingitinthepast.	<20yearsold	Learning	IslandownedbyDenmark	island	denmark							0.745	0.347	0.432	0	0
Yes	HaveneverbeentoGreenland		Idon'thaveaparticularfeelingaboutGreenland	<20yearsold	Student	Cold	Cold	remote							0.398	0.538	0.348	0	1	0.458	0.333	0.477	0	0
Yes	HaveneverbeentoGreenland		ItremindsmeofVikingsandhistory	<20yearsold	Student	Cold	Cold	icy							0.398	0.538	0.348	0	1	0.684	0.375	0.345	0	0
Yes	HaveneverbeentoGreenland		IamunfamiliarwithGreenland.Ijustknowitsinnorthwithsnowandwithclimatechangebeingahottopic,itcouldpotentiallybeaffected.	20-29	Student	Cold	Cold	Small	North						0.398	0.538	0.348	0	1	0.542	0.205	0.12	0	1	0.531	0.255	0.45
Yes	Currentlyliving/previouslylivedinGreenland,VisitedGreenlandforpersonalreasons,VisitedGreenlandforprofessionalreasons		Greenlandprovidedmewithanewinsightandexperience.MadememoresensitivetoNature.	50-59	Scientist	Unique	Unique	raw	magnificent	bare	beautiful				0.823	0.347	0.661	1	0	0.143	0.349	0.342			1	0.68	0.886	1	0	0.333	0.717	0.296			0.875	0.614	0.648	1	0
Yes	VisitedGreenlandforprofessionalreasons		Itisafascinatingplacewithauniquegeology(myfield)andaverycomplicated,butinterestinghistory(I'mDanish)	60-69	Geologist	wonderful	wonderful	challenge	geological	unique					0.971	0.776	0.83	1	0	0.469	0.922	0.713	0	1	0.667	0.324	0.596			0.823	0.347	0.661	1	0
Yes	VisitedGreenlandforprofessionalreasons		Awonderfulcountrywithfriendlypeopleandanextraordinarynature.Definitelyworthprotecting	50-59	Biologist,fieldguide	Breathtaking	Breathtaking	beautiful	diverse						0.936	0.792	0.921			0.875	0.614	0.648	1	0	0.562	0.519	0.604	1	1
Yes	VisitedGreenlandforprofessionalreasons		IfeelastrongsenseofconnectionandresponsibilitytowardsGreenlandfromconductingmyresearch.	20-29	PhDstudent	Precious;beautiful;melting;ice;expansive	precious	beautiful	melting	ice	expansive				0.917	0.5	0.726	1	0	0.875	0.614	0.648	1	0	0.592	0.47	0.538	0	0	0.44	0.265	0.219	0	0	0.708	0.65	0.778	0	0
Yes	VisitedGreenlandforpersonalreasons,VisitedGreenlandforprofessionalreasons		Itisalandofitsownandwithahistorythatispartofmycountryandourcommonhistory.	60-69	ProfessorinNaturalScience	Pristinenatureandproudnativepeople	pristine	nature	proud	native	people				0.65	0.363	0.625	1	0	0.857	0.184	0.643	0	0	0.906	0.7	0.873	1	0	0.635	0.422	0.71	0	0	0.604	0.4	0.5	0	0
Yes	VisitedGreenlandforprofessionalreasons		it'saprettyneatplace.	40-49	scientist	big.white.icey.pretty.cold.	big	white	Icy	pretty	cold				0.802	0.588	0.812	0	0				1	0	0.684	0.375	0.345	0	0	0.875	0.516	0.561	1	0	0.398	0.538	0.348	0	1
[truncated: 20 more columns]

## Sheet: Expert Data
Question	Question	Question	Question	Question	Question	Question	Word	Word	Word	Word	Word	Word	Word	Word	Word	Word	Word	First word					Second word					Third word					Fourth word					Fifth word					Sixth word					Seventh word
Consent	Which of the following best describes you? Check all that apply:-Selected Choice	Which of the following best describes you? Check all that apply:-Other relationship to Greenland (please describe):-Text	In no more than two sentences, how do you personally feel about Greenland?	What is your age?	What is your profession?	What words would you use to describe Greenland?	First	Second	Third	Fourth	Fifth	Siixth	Seventh	Eights	Ninth	Tenth	Eleventh	NRC-Valence	NRC_Arousal	NRC_Dominance	Positive	Negative	NRC-Valence	NRC_Arousal	NRC_Dominance	Positive	Negative	NRC-Valence	NRC_Arousal	NRC_Dominance	Positive	Negative	NRC-Valence	NRC_Arousal	NRC_Dominance	Positive	Negative	NRC-Valence	NRC_Arousal	NRC_Dominance	Positive	Negative	NRC-Valence	NRC_Arousal	NRC_Dominance	Positive	Negative	NRC-Valence	NRC_Arousal
Yes	VisitedGreenlandforprofessionalreasons		Itisamagicalplace,yetterrifyingforalloftherapidchangebothonitsinteriorandperiphery.	30-39	Researchfaculty	Idyllic	Idyllic											0.571	0.394	0.593
Yes	VisitedGreenlandforprofessionalreasons			30-39	Geologist,researcher
Yes	VisitedGreenlandforpersonalreasons		TerrifiedforthefutureofGreenland'speopleandenvironment.Desperatetoreturn,desperatetohelp.	60-69	Medicaleducator	Beautiful.Inspiring.Emotional.Harsh.Endangered.Precarious.Precious.Threatened.Vibrant.	beautiful	inspire	emotional	harsh	endangered	precarious	precious	threatened	vibrant			0.875	0.614	0.648	1	0	0.918	0.627	0.759	1	0	0.779	0.714	0.526	0	0	0.25	0.65	0.623			0.083	0.885	0.43	0	1	0.107	0.54	0.273	0	1	0.917	0.5
Yes	VisitedGreenlandforprofessionalreasons		Greenlandisabeautifulcountrywithapoorlyunderstood,globallyimportanticesheet.IenjoythecultureofGreenland'sruralpeoplewholiveinaverychallenginganduniquenaturalenvironment.	40-49	Glaciologistandprofessor	Ice	Ice	Ocean	Island	Greenlander	Inuit	Fishing						0.44	0.265	0.219	0	0	0.823	0.308	0.642	0	0	0.745	0.347	0.432	0	0											0.677	0.283	0.405	0	0
Yes	VisitedGreenlandforprofessionalreasons		IfeelthatGreenlandisaremoteyetimportantislandwithclimatechangeimpactingbothit'sphysicalandlivedenvironmentinsignificantandprimarilynegativeways.Ifeelveryprivilegedtohavehadtheopportunitytovisitandworkinsuchabeautifulplaceandmeetsomeoftheamazingpeoplelivingthere.	50-59	Academic	Beautiful	Beautiful	wild	threatened	cold	inspire							0.875	0.614	0.648	1	0	0.312	0.922	0.75	0	1	0.052	0.928	0.354			0.398	0.538	0.348	0	1	0.918	0.627	0.759	1	0
Yes	Currentlyliving/previouslylivedinGreenland		IfeelsplitbetweenenjoyingtheoutdoorlifeofGreenland,andatthesametimewitnessinglackofpoliticalresponsibilitytowardschildren'ssocialconditions	40-49	Educator	Immense	Immense	vast	distance									0.755	0.75	0.811	1	0	0.52	0.535	0.545	0	0	0.233	0.317	0.418	0	0
Yes	VisitedGreenlandforprofessionalreasons		IfeelveryattachedtoGreenlandafterhavingspentfivefieldseasonsthereformyMSandPhDresearch.ItisaveryspecialplaceandonethatIwillalwaysfeeltiedto.	30-39	Geologyresearcher	beautiful	beautiful	humble	wild	pristine	magical							0.875	0.614	0.648	1	0	0.867	0.236	0.483	1	1	0.312	0.922	0.75	0	1	0.65	0.363	0.625	1	0	0.875	0.651	0.595	1	0
Yes	VisitedGreenlandforprofessionalreasons		IloveGreenland.It'soneofthemorebeautifulplacesI'veevervisitedand,interestingly,oneoftheeasiestplacesI'veconductedresearch.	30-39	Geologist	beautifulremotefragilewild	Beautiful	remote	fragile	wild								0.875	0.614	0.648	1	0	0.458	0.333	0.477	0	0	0.302	0.163	0.126	0	1	0.312	0.922	0.75	0	1
Yes	VisitedGreenlandforprofessionalreasons		GreenlandisabeautifullandscapethathasandwillcontributehugelytoourscientificunderstandingoftheEarth.UnlikeAntarctica,Greenlandhasindigenouspeopleswhoareanintimatepartoftheregionandwhoshouldbeincludedandrespectedasnon-localscientistscontinuetostudyGreenland.	20-29	GraduateStudentinEarthSciences	Arctic	Arctic	glacier	lush	wild	culture	fascinating	beautiful					0.615	0.352	0.546	0	0	0.573	0.396	0.554	0	0	0.74	0.783	0.833	0	1	0.312	0.922	0.75	0	1	0.753	0.304	0.675	1	0	0.979	0.817	0.784	1	0	0.875	0.614
Yes	VisitedGreenlandforprofessionalreasons		Aspecialplacethatfeelsisolatedfromtherestoftheworldyetissovulnerabletochange,withrespecttohumanandenvironment.	30-39	Scientist	Beautiful	Beautiful	Vulnerable	Isolated									0.875	0.614	0.648	1	0	0.198	0.49	0.245	0	0	0.221	0.356	0.255	0	1
Yes	VisitedGreenlandforprofessionalreasons		SinceIusuallygotoGreenlandonlytoparticipateinscientificfieldwork,myimpressionsofitareasaplacetorecharge,spendtimealoneawayfromcitiesandhumans,andmarvelatthenaturalbeauty.WhenIdotravelthroughthetownshowever,Iamalwaysawareofthedifferentculturaltraditions,butalsothesimilaritiesoftheplayingkidsandpeoplegoingabouttheirdailylives.	40-49	Oceanographer/Professor	majestic	majestic	alive	dog	colorful								0.948	0.731	0.906	1	0	0.816	0.637	0.731	1	0	0.704	0.5	0.407	0	0	0.85	0.52	0.519
Yes	VisitedGreenlandforprofessionalreasons		Ilovethejuxtapositionofalpine-liketundra,stormyocean,andimposingice.IlookforwardtogettingtoknowthelandscapesofGreenlandmoreintimately.	50-59	Universityadministrotor,researchscientistandprofessor.	remote	remote	beautiful	stark	pristine								0.458	0.333	0.477	0	0	0.875	0.614	0.648	1	0	0.33	0.63	0.577	0	1	0.65	0.363	0.625	1	0
Yes	VisitedGreenlandforprofessionalreasons		Ifeelgoodaboutit.Ilikeit.	50-59	professorofgeology	cultural	cultural	exotic	lush	ice								0.802	0.39	0.623			0.84	0.711	0.727	1	0	0.74	0.783	0.833	0	1	0.44	0.265	0.219	0	0
Yes	VisitedGreenlandforprofessionalreasons		Aplaceofcontrasts,withmilesoficewhichissomehowtoowarm.Wherethereisnoiceisseemsmorelikeadesert.	40-49	ResearchEngineer	Rugged	Rugged	tough	bleak	amazing								0.561	0.569	0.793	0	1	0.344	0.588	0.742	0	1	0.204	0.427	0.272	0	1	0.906	0.837	0.849
Yes	VisitedGreenlandforprofessionalreasons		Ilovethelandscapeandthescientificsecretsitholds	30-39	Academicfaculty	Fascinating	Fascinating	beautiful	bleak									0.979	0.817	0.784	1	0	0.875	0.614	0.648	1	0	0.204	0.427	0.272	0	1
Yes	Currentlyliving/previouslylivedinGreenland		Ilovetoliveherebecauseofthenatureandthespecialwelcomingatmosphere.	20-29	Receptionistinahotel	Beautiful	Beautiful	rough	welcoming	extreme								0.875	0.614	0.648	1	0	0.406	0.794	0.632	0	0	0.905	0.527	0.636			0.318	0.8	0.721	0	0
Yes	Currentlyliving/previouslylivedinGreenland,VisitedGreenlandforpersonalreasons		itfeelssoothingandexcitingatthesametime	30-39	Research	Beautiful	Beautiful	wide										0.875	0.614	0.648	1	0	0.571	0.312	0.472	0	0
Yes	VisitedGreenlandforprofessionalreasons		IloveGreenlandandfeelreallyluckytobeabletoworkandvisitthere.IworryabouttheicesheetandalsohopethatGreenlanderswillbeabletoadapttoclimatewhilemaintainingcultureandimprovingequity.	30-39	Glaciology	unimaginable	unimaginable	dynamic	complex	changing	stunning	beautiful						0.573	0.634	0.589	1	1	0.724	0.75	0.836	0	0	0.388	0.608	0.55	0	0	0.571	0.569	0.461	0	0	0.888	0.673	0.858			0.875	0.614	0.648	1	0
Yes	VisitedGreenlandforprofessionalreasons		Scientificallyinteresting.Socially,auniquecombinationofsettlercolonialismandindigenousself-determination.	30-39	ResearchGeophysicist(althoughnotmuchlonger)	Interesting	Interesting											0.927	0.726	0.731	1	0
Yes	VisitedGreenlandforprofessionalreasons		Greenlandisafantasticallycomplexplaygroundforsocial(e.g.,self-rule,Indigenous),ecological(e.g.,subsistencehunting,changesfromclimatechange),physical(e.g.,climatechange,icesheetmelt,albedo),andgeopolitical(e.g.,Denmark,China,U.S.)interests,whichmakesforadynamicandintellectuallystimulatingexperience.	40-49	Researchstaffmemberforscience-policyorganization	Indigenous	Indigenous	majestic	global	complex	complicated	imposing	threatened					0.5	0.509	0.552	0	0	0.948	0.731	0.906	1	0	0.583	0.52	0.713			0.388	0.608	0.55	0	0	0.211	0.66	0.455	0	1	0.392	0.731	0.836	0	0	0.052	0.928
Yes	VisitedGreenlandforpersonalreasons		ItwasmyfirstArcticexperienceandchangedthecourseofmylife.FirstexposuretoInuitculturewhichhasalsoimpactedmesubstantially	50-59	Technicalarchitect	Beautiful	Beautiful	pristine	rugged	challenge								0.875	0.614	0.648	1	0	0.65	0.363	0.625	1	0	0.561	0.569	0.793	0	1	0.469	0.922	0.713	0	1
Yes	VisitedGreenlandforprofessionalreasons		ItisaplaceIfeelimmenselyprivilegedtohavebeen,andattimeshadtheicesheet,fjords,northernlightstomyselfasIstoodalone.Imissit.	30-39	Cryo/Polarscientist	Beautiful	Beautiful	stunning	special									0.875	0.614	0.648	1	0	0.888	0.673	0.858			0.844	0.602	0.73	1	0
Yes	VisitedGreenlandforprofessionalreasons		Greenlandcanbeawe-inspriringbutsometimesIfeeloverhwhelmedbytherawnature	30-39	SeniorLecturer	tranquil	tranquil	wild	spiritual									0.917	0.094	0.355	1	0	0.312	0.922	0.75	0	1	0.938	0.327	0.564	0	0
Yes	Currentlyliving/previouslylivedinGreenland		IcurrentlyliveinGreenlandandfeelthatthisplacehasallowedmetoliveagoodlifewherefewbarriersexisttoletmedothethingsthatmakemehappy.Itisveryfreeing.	30-39	Glaciologist	Vast	Vast	beautiful	humble	freedom								0.52	0.535	0.545	0	0	0.875	0.614	0.648	1	0	0.867	0.236	0.483	1	1	0.969	0.544	0.905	1	0
Yes	Currentlyliving/previouslylivedinGreenland		Ireallylikeithere.AsaDane,itiseasyformetogetaroundandpeoplearesofriendly!Thenaturecanberoughbutbeautiful!InSommerthemosquitosandfliesaredevastating!	20-29	Teacher/Geophysicist	Remote	Remote	Fantastic	Friendly									0.458	0.333	0.477	0	0	0.969	0.696	0.831			0.917	0.398	0.598	1	0
Yes	VisitedGreenlandforprofessionalreasons		IloveGreenland,Istudytheicesheetbuttheentirecountryisbeautifulwithsomuchwildlifeandabeautifulocean.	20-29	Glaciologist	Beautiful	Beautiful	dynamic	clean									0.875	0.614	0.648	1	0	0.724	0.75	0.836	0	0	0.827	0.17	0.5	1	0
Yes	Currentlyliving/previouslylivedinGreenland		Strugglingwithitsplaceintheworld.	40-49	It	Home	Home											0.854	0.27	0.545
Yes	VisitedGreenlandforpersonalreasons,VisitedGreenlandforprofessionalreasons		IhavesoenjoyedworkingandtravelinginGreenland.Thepeoplearefriendlyandrespectful.Thelandisgentle.	70+	Professor(partlyretired)	remote	remote	ice	tundra	calm								0.458	0.333	0.477	0	0	0.44	0.265	0.219	0	0						0.875	0.1	0.282	1	0
Yes	Currentlyliving/previouslylivedinGreenland,OtherrelationshiptoGreenland(pleasedescribe):	BorninNuuk	Loveithere-cannotimaginelivinganywhereelse.Wehaveitall.	50-59	Lawyer	Beautiful	Beautiful	vast	perfect	warm	cold	mountanous						0.875	0.614	0.648	1	0	0.52	0.535	0.545	0	0	0.98	0.471	0.87	1	0	0.76	0.312	0.585			0.398	0.538	0.348	0	1
Yes	Currentlyliving/previouslylivedinGreenland		Feelingstrongrelationshipwithit,it'snature,it'speople.	60-69	Languagekonsultant	OneIsland	island	soul										0.745	0.347	0.432	0	0	0.77	0.22	0.51
Yes	VisitedGreenlandforprofessionalreasons		Abeautifulplacethatismostlywildandunalteredbypeopleawayfromthefewsettlements.	30-39	Geologist	Stark	Stark	Pure	Unaltered									0.33	0.63	0.577	0	1	0.811	0.306	0.652			0.571	0.269	0.598	0	0
Yes	VisitedGreenlandforprofessionalreasons		ThisishowEarthlookedlikeforever,Ialwaysgetasenseofeternityandverydeepfeelings.Almosteverything,sky,ice,waterarebrutalandsubtlybeautifulatthesametime.	50-59	researcher	endless	endless	fascinating	friendly	howl	dog	landscape						0.347	0.462	0.472	1	1	0.979	0.817	0.784	1	0	0.917	0.398	0.598	1	0	0.357	0.646	0.407	0	1	0.704	0.5	0.407	0	0	0.719	0.176	0.423	0	0
Yes	VisitedGreenlandforprofessionalreasons		Greenlandischaracterizedbyice.Itisimpressivethatpeoplehasbeenlivingtheresince&gt;1000yearsago.	50-59	Researcher	Icy	Icy	traditional										0.684	0.375	0.345	0	0	0.677	0.221	0.604	1	0
Yes	VisitedGreenlandforprofessionalreasons		Mostartisticandinterestingcloudsforacloud-watcherlikeme,outofalltheplacesI'vebeentosofar.Itismadeupofclose-knit,sparselypopulatedcommunitiesthatreallymademewonderathowmanythingsonetakesforgranted,livinginapopulatedurbancity.	20-29	climatescientist,icecores	Beautiful	Beautiful											0.875	0.614	0.648	1	0
Yes	VisitedGreenlandforprofessionalreasons		IfeelinvestedinGreenland'sfuture,includinghowouractionswillimpactboththeicesheetandnaturalresources.GreenlandisunlikeanyotherplaceIhavevisitedandeasilythemostwild.	30-39	Researcher	Vast	Vast	polar	Arctic	wild	remote							0.52	0.535	0.545	0	0	0.468	0.261	0.5	0	0	0.615	0.352	0.546	0	0	0.312	0.922	0.75	0	1	0.458	0.333	0.477	0	0
Yes	VisitedGreenlandforprofessionalreasons		IlovevisitingGreenlandandworkingthere.IwishIspokeGreenlandic,thesocietyfacesmanychallenges,buttheenvironmentisextremelybeautifulandscientificallyitisafascinatingplacetowork	40-49	Climatescientistandglaciologist	Big	Big	beautiful	amazing	neglected	vibrant	threatened	ice	rock	science	difficult	culture	0.802	0.588	0.812	0	0	0.875	0.614	0.648	1	0	0.906	0.837	0.849			0.271	0.385	0.16	0	1	0.771	0.824	0.782			0.052	0.928	0.354			0.44	0.265
Yes	VisitedGreenlandforprofessionalreasons		Ithinkitisgorgeousandimportant,andchangingrapidly.Thisneednotbeentirelynegative,butIfearitisnegativeonbalance(forGreenlandandthewiderworld).	30-39	Lecturer	Beautiful	Beautiful	remote	insular	important								0.875	0.614	0.648	1	0	0.458	0.333	0.477	0	0	0.531	0.426	0.465	0	0	0.827	0.63	0.836	1	0
Yes	VisitedGreenlandforprofessionalreasons		BeinginGreenlandmakesmefeelhumbled/smallbynature.	30-39	Research	Big	Big											0.802	0.588	0.812	0	0
Yes	VisitedGreenlandforprofessionalreasons		ThebestI'vebeenabletocapturemysenseofaweandloveofGreenlandisthroughasongIwrotethenightbeforeIleftthelasttimeIwasthere:"I'mmovedtowriteasong;tofindthewordstosay;howthisendlesssnowylandscapecallsmyname.Igazeouttothesea;icebergsstrandedinthefjord;there'ssomethinginthisplace;thatmakesmyspiritsoar.There'sbeautyallaround,sunlightglistensonfreshsnow;there'ssomethinginthisplace;thatmakesitfeellikehome."	30-39	Glaciologist	Incredible;beautiful;endangered	incredible	beautiful	endangered									0.857	0.796	0.902			0.875	0.614	0.648	1	0	0.083	0.885	0.43	0	1
Yes	VisitedGreenlandforprofessionalreasons		Greenlandholdsfondmemoriesofseveralfieldcampaignsbothontheicesheetandalongthecoast.IlovebeingintheenvironmentsofGreenlandandthewaylifegoeswheninGreenland.	40-49	Scientist	Bright	Bright	lonely	quiet	connection	changing							0.89	0.527	0.812			0.25	0.226	0.238	0	1	0.792	0.105	0.431	1	0	0.729	0.56	0.655	0	0	0.571	0.569	0.461	0	0
Yes	VisitedGreenlandforprofessionalreasons		Inaweofthebeauty,andrespectfulofthepeople'sdesiretopursueself-governanceanddetermination	50-59	coastalgeographer	vast	vast	challenge	hopeful									0.52	0.535	0.545	0	0	0.469	0.922	0.713	0	1	0.947	0.357	0.627	1	0
Yes	VisitedGreenlandforprofessionalreasons		Amazingplace.	20-29	PhDstudent	icey	icy	beautiful										0.684	0.375	0.345	0	0	0.875	0.614	0.648	1	0
Yes	VisitedGreenlandforprofessionalreasons		Greenlandisavibrant,diverselandscapethatischangingrapidly.Thefutureoftheicesheetandtheterrestrialresourcesareatacriticaljuncture.	40-49	Scientist	Breathtaking	Breathtaking	Diverse										0.936	0.792	0.921			0.562	0.519	0.604	1	1
Yes	VisitedGreenlandforprofessionalreasons		It'saninterestingplace,foricesheet/climate-relatedsciencebutalsoonananthropologicallevelgiventhepeculiarmixbetweenmodernfacilitiesandeconomyvs.moreoriginalculturalaspects/traditions.	30-39	PhDstudent	vast	vast	interesting	natural	isolated	significant							0.52	0.535	0.545	0	0	0.927	0.726	0.731	1	0	0.854	0.118	0.481			0.221	0.356	0.255	0	1	0.827	0.649	0.786	0	0
Yes	VisitedGreenlandforprofessionalreasons		Beautifullyuniquelandscapeinhabitedbyamodernpopulation.Notrees,whichisfantastic.	30-39	Biologist	Unique	Unique											0.823	0.347	0.661	1	0
Yes	VisitedGreenlandforprofessionalreasons		itmakesyoufeelwell,givingyoutheimpressionofatruelimitlesscountry	20-29	phdstudent	astonishing	astonishing											0.844	0.802	0.821
Yes	VisitedGreenlandforprofessionalreasons		Greenlandisspectacular,butphysicallychangingatafrighteningrate.ThemovetowardgreaterautonomyfromDenmarkhasbeenencouraging.	60-69	Environmentalgeochemist	Awesome	Awesome											0.98	0.897	0.891
Yes	VisitedGreenlandforprofessionalreasons		WhenIthinkofGreenland,I'mfilledwithexcitement.Ihavefondmemoriesofcampingontheicesheettoconductresearch.	30-39	ProfessorandResearcher	Beautiful	Beautiful	mosquito	ice	water	research	hydrology						0.875	0.614	0.648	1	0	0.229	0.4	0.198	0	1	0.44	0.265	0.219	0	0	0.812	0.123	0.429	0	0	0.633	0.663	0.741	0	0	0.5	0.38	0.509	0	0
Yes	VisitedGreenlandforprofessionalreasons		Greatplacetoexploreanddiscover,sadIdidnotlearnmoreabouttheGreenlandicpeople.	40-49	Biologist	Vast	Vast	wild	unknown									0.52	0.535	0.545	0	0	0.312	0.922	0.75	0	1	0.357	0.45	0.204	0	1
Yes	VisitedGreenlandforprofessionalreasons		ItholdsaspecialplaceinmyheartbecauseImetanincrediblyfriendlyandsupportivecommunitythere.Thiswasnotjustimportantfroma'gettingresearchdone'perspective,butalsobecauseIwasatimid,loneworking,researcherleadingherfirstindependentprojecttotheremotestplaceshe'dbeen.	20-29	Oceanscienceconsultant	beautiful	beautiful	remote	friendly									0.875	0.614	0.648	1	0	0.458	0.333	0.477	0	0	0.917	0.398	0.598	1	0
Yes	VisitedGreenlandforprofessionalreasons		NowherehaveIeverexperiencenaturetohavesuchastrongforceinit'svastness,survivalstrengthandbeauty.Andstill,eventhislargelyinhabitednatureisintenselythreatenedbytheglobalimpactsofArcticAmplification.	30-39	PhDstudent	desolate	desolate	force	nature	Arctic	wild	threatened						0.104	0.32	0.228			0.612	0.75	0.905	0	1	0.857	0.184	0.643	0	0	0.615	0.352	0.546	0	0	0.312	0.922	0.75	0	1	0.052	0.928	0.354
Yes	OtherrelationshiptoGreenland(pleasedescribe):	BornandraisedinGreenland	ThelandandthepeoplethatliveoffthelandareoneofthetoughestandmosthumblepeoplethatIhaveeverknown,butalsoontheotherhand,therearepeoplethatworkattheofficesthathasneverworkedhardintheirlivesthatworksagainsthuntersandfishermen.Danisharrogancelivesfreelyeverywhere.	30-39	IstudypoliticalandsocialandworkasastudentassistantattheGovernmentofGreenland.	Cold	Cold	fresh	unpolluted									0.398	0.538	0.348	0	1	0.908	0.292	0.419
Yes	VisitedGreenlandforprofessionalreasons		Loveit	40-49	.	Exciting	Exciting	nature	hunting	kayak								0.95	0.792	0.789	1	0	0.857	0.184	0.643	0	0	0.448	0.713	0.714	0	1	0.592	0.6	0.364	0	0
Yes	VisitedGreenlandforprofessionalreasons		Ilovedmytimethere.Ifounditveryinspiringandattimesoverwhelming.	50-59	geologist	awesome	awesome	amazing	striking									0.98	0.897	0.891			0.906	0.837	0.849			0.357	0.827	0.657	1	0
Yes	VisitedGreenlandforprofessionalreasons		IalwaysenjoygoingtoGreenland,forthesceneryofcoursebutmostlyforthepeople.GreenlandisanendlesslyfascinatingplaceandIalwayslearnalot.	50-59	scientist	Beautiful	Beautiful	icy	friendly	challenge								0.875	0.614	0.648	1	0	0.684	0.375	0.345	0	0	0.917	0.398	0.598	1	0	0.469	0.922	0.713	0	1
Yes	VisitedGreenlandforprofessionalreasons		Ihaveadeeprespectforthechallengingenvironmentandespeciallyforthepeoplethatlivethere.	50-59	professor	vast	vast	untamed	changing									0.52	0.535	0.545	0	0	0.429	0.778	0.709	0	1	0.571	0.569	0.461	0	0
Yes	VisitedGreenlandforprofessionalreasons		Itisaworld-widetreasureofbothpeople,environment,andlandscapethatneedsprotection.	70+	EnvironmentalEcologist	Incrediblepeople	incredible	people	awesome	landscape	challenge	research						0.857	0.796	0.902			0.604	0.4	0.5	0	0	0.98	0.897	0.891			0.719	0.176	0.423	0	0	0.469	0.922	0.713	0	1	0.633	0.663	0.741	0	0
Yes	VisitedGreenlandforprofessionalreasons		Greenlandisaplaceoftremendousnaturalbeautywherethelandscapemakesyoufeellikeaverysmallbeinginawondrousspace.	30-39	Oceanographer	rugged	rugged	serene	dynamic	remote	welcoming							0.561	0.569	0.793	0	1	0.802	0.132	0.37	0	1	0.724	0.75	0.836	0	0	0.458	0.333	0.477	0	0	0.905	0.527	0.636
Yes	VisitedGreenlandforprofessionalreasons		Wonderfulandimpressivelandscapewithverynicepeople.ColorfulcommunitieswithfascinatingArcticcultureandarchaeologicalsites.	50-59	Anthropologistandarchaeologist	Wonderful	Wonderful	impressive	spectacular	Arctic	landscape	iceberg						0.971	0.776	0.83	1	0	0.781	0.83	0.873			0.947	0.74	0.887	0	0	0.615	0.352	0.546	0	0	0.719	0.176	0.423	0	0	0.344	0.54	0.648	0	0
Yes	VisitedGreenlandforprofessionalreasons		Greenlandcontainsmanycontradictionsandchallenges.MyfeelingsaboutGreenlandarealsofullofcontradictions.	60-69	universityresearcher	harsh	harsh	vulnerable	exploitation	vast	interesting							0.25	0.65	0.623			0.198	0.49	0.245	0	0	0.156	0.92	0.718			0.52	0.535	0.545	0	0	0.927	0.726	0.731	1	0
Yes	Currentlyliving/previouslylivedinGreenland,VisitedGreenlandforpersonalreasons,VisitedGreenlandforprofessionalreasons		Ifeelathomethere,andImissit,especiallyinspringwhenInoticethelightcomingbackwhereIlivenow,anditremindsmeofthechangingseasonsinGreenland-JuneinNuukwithgreengrass,yellowdandelions,thebluefjordandcolourfulhouses,andpeopleenjoyinglifeoutdoors. It'saplaceofextremes-Ineverlaughedsomuchtogetherwithothers(laughingaboutyourself),andatthesametimesocialproblems(alcoholism,suicide,murder,accidents/drowning)ar…	40-49	Universityresearcher	laughter;death;friendship;racism	laughter	death	friendship	racism								0.959	0.654	0.588	1	0	0.031	0.72	0.472	0	1	0.958	0.343	0.694	1	0	0.122	0.673	0.487
Yes	VisitedGreenlandforprofessionalreasons		IloveGreenland-itisabeautifulandfascinatingplace.Ifeelextremelyfortunatetospendtimehere.	50-59	sciencelogistics	beautifuluniquechanging	beautiful	unique	changing									0.875	0.614	0.648	1	0	0.823	0.347	0.661	1	0	0.571	0.569	0.461	0	0
Yes	VisitedGreenlandforprofessionalreasons		IhavethoroughlyenjoyedbeinginGreenland,havingvisitedordoneresearchinremotenorthernlocations,smallcommunities,touristdestinationssuchasIlulissat,,andNuuk.Thelandscapeandice/seascapeisvariedandbeautiful,thequalityoflightisamazing,thelocalfoodsaredelicious,andpeoplehavebeenwelcomingandvaluablecollaborators.	60-69	Curatorandarchaeologist	Beautiful	Beautiful	welcoming	awe	inspire								0.875	0.614	0.648	1	0	0.905	0.527	0.636			0.469	0.74	0.3	0	0	0.918	0.627	0.759	1	0
Yes	VisitedGreenlandforprofessionalreasons,OtherrelationshiptoGreenland(pleasedescribe):	HaveworkedGreenlandscience,explorationandeconomicissuesoutsideGreenlandaboutGreenland	Homeofacolonythatyearnsforstrongerself-determinationandalargerroleintheworldeconomy.Isupportthem.	60-69	Investorandexplorer	Icy	Icy	rich	culture	breathtaking								0.684	0.375	0.345	0	0	0.882	0.627	0.905			0.753	0.304	0.675	1	0	0.936	0.792	0.921
Yes	Currentlyliving/previouslylivedinGreenland,VisitedGreenlandforpersonalreasons,VisitedGreenlandforprofessionalreasons,OtherrelationshiptoGreenland(pleasedescribe):	GreenlandPlaystationalargepertofmyjob	IampersonallyandproffesionallyengagementinGreenlandthroughresearchandperdonalconnections	60-69	Researchergeophysics	fantastisknature	fantastic	nature	complicated	lovely	people							0.969	0.696	0.831			0.857	0.184	0.643	0	0	0.211	0.66	0.455	0	1	0.917	0.456	0.741	1	0	0.604	0.4	0.5	0	0
Yes	VisitedGreenlandforprofessionalreasons		Amazingplacebutneedsstrongerenvironmentallaws.Willselltheirsoultoincreaseoutputofnaturalresources.	40-49	wildlifebiologist	beautiful	beautiful	remote	wild	sad	nature							0.875	0.614	0.648	1	0	0.458	0.333	0.477	0	0	0.312	0.922	0.75	0	1	0.225	0.333	0.149			0.857	0.184	0.643	0	0
Yes	VisitedGreenlandforprofessionalreasons		EyeopeningtohowtheInuitpolitical-economicrelationswithsouthernCanadamighthavedeveloped.	70+	anthropologist	DifferentfromnortherncommunitiesintheCanadianArctic	different	northern	community	Arctic								0.612	0.394	0.473			0.57	0.34	0.472			0.75	0.35	0.659	1	0	0.615	0.352	0.546	0	0
Yes	VisitedGreenlandforprofessionalreasons		IfeelthatGreenlandisthefirstplaceIfeltconnectedtothescienceIdo.	20-29	Undergraduatestudent/researcher	Inspiring	inspired	dumbfounding	timeless									0.967	0.702	0.736	1	0						0.408	0.468	0.583
Yes	Currentlyliving/previouslylivedinGreenland		Iloveit.Ilovetolivehere.Thenatureisall-pervadinganditkeepsoverwhelmingme.Naturehascometobeveryimportanttomebylivinghere.Greenlandbothnatureandculturereallytouchesme.Peoplearewarm-loving,andkeepbeingamazedabouthowpeopleliveinthesesmalltownsinthisroughnature.	30-39	lecturerattheuniversity	Beautiful	Beautiful	majestic	isolated	expensive	nice	nature	people					0.875	0.614	0.648	1	0	0.948	0.731	0.906	1	0	0.221	0.356	0.255	0	1	0.323	0.54	0.53	0	0	0.93	0.442	0.65			0.857	0.184	0.643	0	0	0.604	0.4
Yes	VisitedGreenlandforprofessionalreasons		AnamazingplacethatIfeelastrongconnectiontoafterspendingmanysummerslivingandresearchinginnorthwestGreenland.	40-49	Collegeprofessor	beautiful	beautiful	remote	changing	vulnerable	stark	immense						0.875	0.614	0.648	1	0	0.458	0.333	0.477	0	0	0.571	0.569	0.461	0	0	0.198	0.49	0.245	0	0	0.33	0.63	0.577	0	1	0.755	0.75	0.811	1	0
Yes	VisitedGreenlandforprofessionalreasons,OtherrelationshiptoGreenland(pleasedescribe):	WorkingonaneducationcapacitybuildingprojectinGreenland	Greenlandisanincrediblyimportantplacefortheworld.NowisanincrediblyimportanttimeforGreenlandicpeople.	40-49	Researchprofessor	Vast	Vast	decolonizing	dynamic									0.52	0.535	0.545	0	0						0.724	0.75	0.836	0	0
Yes	VisitedGreenlandforprofessionalreasons		IlovetheArctic	30-39	Glaciologist	Nature	Nature	stunning	overwhelming	force	nature							0.857	0.184	0.643	0	0	0.888	0.673	0.858			0.327	0.83	0.64	1	0	0.612	0.75	0.905	0	1	0.857	0.184	0.643	0	0
Yes	VisitedGreenlandforprofessionalreasons,OtherrelationshiptoGreenland(pleasedescribe):	broadcastthereweekly	Itisthebestrunandorganisedofallarcticcountries.Couldbeamodelforotherarcticplaces.	70+	Professor,broadcaster	far-sighted	beautiful	nordic										0.875	0.614	0.648	1	0
Yes	VisitedGreenlandforprofessionalreasons		Thepeoplearewarm,thelandscapeisamosaicofcolor,wildlife,largelandscapefeatures,smallplants,liquidandfrozenwater,andhumanfootprints.IlovesharingmyexperiencesandpicturesofGreenlandwithpeoplewhothinkthatGreenlandisbarren(asdescribedbyanArcticprogramdirectoratNSF),lifeless,andgray.	30-39	Researcher/Geospatialanalyst/Lookingforanecologyjobagain	misunderstood	misunderstood	calming	dynamic									0.177	0.625	0.309			0.885	0.105	0.36			0.724	0.75	0.836	0	0
Yes	VisitedGreenlandforprofessionalreasons		Greenlandisabeautifulplacewithrichcultureandintricateecosystems.	20-29	Scientist(GraduateStudent)	Breathtaking	Breathtaking	unique										0.936	0.792	0.921			0.823	0.347	0.661	1	0
Yes	VisitedGreenlandforprofessionalreasons,OtherrelationshiptoGreenland(pleasedescribe):	IhavebeentravelingtoGreenlandforover16years,mostlyonworktravel.	IhaveaverypersonalandemotionalconnectiontoGreenland.AsaQuaternaryGeo/Geo-engineer,thecryo-aspectisfascinating.Butaboveall,Ifindthepeopleparticularlyinteresting.Althoughwellversedinallthingsmodern,theyseemtoembracethetechnologywithasenseofprior-world.Thatworldtheylived50to100yearsago.	50-59	ResearchGeologicalEngineer	Pristineandnatural	pristine	natural	people	land								0.65	0.363	0.625	1	0	0.854	0.118	0.481			0.604	0.4	0.5	0	0	0.582	0.26	0.616	1	0
Yes	VisitedGreenlandforprofessionalreasons		Ilovetheclean,freshair,thelight,themountainsandthelandscape-itgivesmeasenseofcompletepeaceinmysoul	40-49	sciencecoordinator	Amazing	Amazing	huge	peaceful	Natural	beauty							0.906	0.837	0.849			0.573	0.625	0.783	0	0	0.867	0.108	0.569	1	0	0.854	0.118	0.481			0.842	0.6	0.644	1	0
Yes	VisitedGreenlandforprofessionalreasons		Imostappreciatedtheabilitytolive,exploreandexperiencetheareasIwasinwithbasicprecautionsbutwhilestillbeinglargelyfreetodoso.Whilepeoplehavelefttheirmarkinvariousways,theareasI’vebeentoarestilllargelyundevelopedandhaveasenseofwildernessaboutthemthatmanyplaceshavelost.	40-49	Formerpolarsciencesupportprofessional;currentlynon-polarprojectmanager	Vast	Vast	remote	natural	grandeur	frontier							0.52	0.535	0.545	0	0	0.458	0.333	0.477	0	0	0.854	0.118	0.481			0.885	0.796	0.839	1	0	0.438	0.55	0.65	0	0
Yes	VisitedGreenlandforpersonalreasons,VisitedGreenlandforprofessionalreasons		GreenlandisoneofthemostnaturallybeautifulplacesthatIhaveeverbeento.Itisasubtleandunderstatedbeautytheisbesttakeninthroughquietobservation.	30-39	ScienceSupportManager	Beautiful	Beautiful	wild	open									0.875	0.614	0.648	1	0	0.312	0.922	0.75	0	1	0.62	0.48	0.569	0	0
Yes	Currentlyliving/previouslylivedinGreenland		IamcurrentlylivinginNuukfor3monthsandfeltathomehereafteronlyaweekortwo.Thelandscape,theopeness,thenorthernlights,thesunsetttingbehindthemountains,aresomethingspecial.	20-29	PhDResearcher	Beautiful	Beautiful	rugged	open	fjord	mountain	iceberg						0.875	0.614	0.648	1	0	0.561	0.569	0.793	0	1	0.62	0.48	0.569	0	0	0.51	0.404	0.463			0.698	0.408	0.649	0	0	0.344	0.54	0.648	0	0
Yes	VisitedGreenlandforpersonalreasons		It’sabeautifulplacethatiswellworthvisiting.It’sreallyunlikeanyotherplaceonearth.	50-59	Softwaremanager	Beautiful	Beautiful	fascinating	colorful									0.875	0.614	0.648	1	0	0.979	0.817	0.784	1	0	0.85	0.52	0.519
Yes	VisitedGreenlandforprofessionalreasons		Mysummerhome,whereIreturneveryyearyesstilldon’tcomprehendit.ThemostsereneandbeautifulplaceonEarth.	50-59	Prof	Aweinspiring	awe	majestic	humble	changing	home							0.469	0.74	0.3	0	0	0.948	0.731	0.906	1	0	0.867	0.236	0.483	1	1	0.571	0.569	0.461	0	0	0.854	0.27	0.545
Yes	VisitedGreenlandforpersonalreasons		ItsthemostbeautifulandamazinglandthatIhavevisited,itseemssomassiveandstablebutalsoatriskfromclimatechangeandhumanimpact.Itneedsprotectingandstudyingtoensurethatfuturegenerationsunderstanditsdemiseandtheoverallimpactonourplanet.	40-49	CharityManager	stunning	stunning	engaging	wild	friendly	endangered	protection	awesome					0.888	0.673	0.858			0.948	0.612	0.862	1	0	0.312	0.922	0.75	0	1	0.917	0.398	0.598	1	0	0.083	0.885	0.43	0	1	0.863	0.53	0.664	0	0	0.98	0.897
Yes	VisitedGreenlandforprofessionalreasons		IfeeldeeplyinspiredbythepeopleandplacesofGreenland.	30-39	PhDstudent	Awe-inspiring	awe	resilient	vast									0.469	0.74	0.3	0	0	0.542	0.54	0.801	1	0	0.52	0.535	0.545	0	0
Yes	VisitedGreenlandforprofessionalreasons		Iadmiretheintensemulti-generationalandmulti-layeredconnectionoflocalresidentsinsmallvillageswiththeirsurroundingenvironment.Greenlandisremote,yetveryinterconnected.	20-29	LandscapeArchitect+Doctoralcandidate	Fragmented	Fragmented	Indigenous	Strategic	competition	power	majority											0.5	0.509	0.552	0	0	0.786	0.708	0.861	1	0	0.58	0.79	0.798	0	1	0.719	0.67	0.953			0.684	0.56	0.93	1	0
Yes	VisitedGreenlandforpersonalreasons,VisitedGreenlandforprofessionalreasons		Ifeelconflicted;itisanimmenseandbeautifullandscapeanddeeplyaffectedbychangingclimate.It'salsoalandwithadeephistoryofharmfulcolonizationandthesciencewe'vedonetherecanperpetuatethat.	40-49	ResearchScientist	Immense	Immense	important	beautiful	colonized	changing							0.755	0.75	0.811	1	0	0.827	0.63	0.836	1	0	0.875	0.614	0.648	1	0						0.571	0.569	0.461	0	0
Yes	VisitedGreenlandforprofessionalreasons		GreenlandisoneofthemostincredibleplacesIhaveevervisited.Thepeoplearewonderful,thescaleoftheiceisimmense,itisremote/harshandincrediblyhumblingtobeimmersedin.	30-39	Scientist-glaciologist	frontier	frontier	breathtaking	unique	harsh	changing	icy						0.438	0.55	0.65	0	0	0.936	0.792	0.921			0.823	0.347	0.661	1	0	0.25	0.65	0.623			0.571	0.569	0.461	0	0	0.684	0.375	0.345	0	0
Yes	VisitedGreenlandforpersonalreasons		Iamdrawntocoldplacesandglaciers,soGreenlandresonatesdeeplywithme.Myexperiencestherewereprofound;ononehandIwasinaweofthenaturalforces,butontheotherhand,it'ssadtorealizethatthemightylandscapeissovulnerabletohumanimpacts.	50-59	geologistandsciencejournalist	wild	wild	raw	nature	awesome	vulnerable	exciting						0.312	0.922	0.75	0	1	0.143	0.349	0.342			0.857	0.184	0.643	0	0	0.98	0.897	0.891			0.198	0.49	0.245	0	0	0.95	0.792	0.789	1	0
Yes	VisitedGreenlandforprofessionalreasons		Mylifebreaksinto"beforeGreenland"and"afterGreenland"	60-69	videographer	overwhelming	overwhelming	primordial	elemental	beautiful								0.327	0.83	0.64	1	0	0.625	0.569	0.771	0	0	0.627	0.306	0.711			0.875	0.614	0.648	1	0
Yes	VisitedGreenlandforpersonalreasons		Itishugelandscapewithloadsofmarinewildlife.butagreatemptinessandquietnessonceyouventureinland.Theimpactofclimatechangeisclearandimpressesononethedelicatebalanceofnatureandclimateintheremoteanduntouchedregionoftheglobe.	60-69	Engineer	Fascinating	Fascinating	awesome	vast	empty	landscape							0.979	0.817	0.784	1	0	0.98	0.897	0.891			0.52	0.535	0.545	0	0	0.188	0.183	0.081	0	0	0.719	0.176	0.423	0	0
Yes	VisitedGreenlandforpersonalreasons		Beautifulcountrytovisitbutperhapsnotsoattractiveasahome.ThepeopleofGreenlandarefacingmajordecisionsastohowtheyshoulddeveloptheireconomy-mining,tourism.	60-69	Retiredengineer	Fragileenvironment	fragile	environment	population	density	limited	infrastructure						0.302	0.163	0.126	0	1	0.646	0.194	0.528	0	0	0.615	0.423	0.667	1	0	0.602	0.471	0.561	0	0	0.229	0.273	0.38	0	1	0.604	0.46	0.694
Yes	VisitedGreenlandforpersonalreasons		Havingonlybeenonce,IfeelquiteprotectiveaboutthepurityofGreenland.Itis.stunningandwildplacewhichreallymagnifiestheimpactoftheenvironmentalchallengethattheworldisfacing.	40-49	Engineer	Beautiful	Beautiful	rugged	pure	unspoilt								0.875	0.614	0.648	1	0	0.561	0.569	0.793	0	1	0.811	0.306	0.652
Yes	VisitedGreenlandforpersonalreasons		Greenlandisrichinsecretsbuttransparentinvulnerability.Iloveit’scoldfacade,whileit’sheartrapidlybreaksandit’swholeexistencehingesonawarmingworldaroundit.	30-39	Sales	Beautiful	Beautiful	vast	barren	vulnerable								0.875	0.614	0.648	1	0	0.52	0.535	0.545	0	0	0.173	0.373	0.221	0	1	0.198	0.49	0.245	0	0
[truncated: 38 more columns]
